# Supplementary material for: Marfan Syndrome: Enhanced Diagnostic Tools and Follow-up Management Strategies
Source: Diagnostics (Basel). 2023 Jul 5;13(13):2284. doi: 10.3390/diagnostics13132284 (PMC10340634; doi:10.3390/diagnostics13132284)
Supplement: Supplementary file 1 [file diagnostics-13-02284-s001.zip]

Archive with 1 entries (1 files):
- diagnostics-2475178-supplementary.pdf
